# Supplementary material for: (E)-Methyl 3-(3,4-dihy­droxy­phen­yl)acrylate
Source: Acta Crystallogr Sect E Struct Rep Online. 2011 Jan 12;67(Pt 2):o354. doi: 10.1107/S1600536810054504 (PMC3051619; doi:10.1107/S1600536810054504)
Supplement: Supplementary file 2 [file e-67-0o354-Isup2.hkl]

# 
# h,k,l, Fc-squared, Fo-squared, sigma(Fo-squared) and status flag 
# 
data_I
_shelx_title ' AA in P-1' 
_shelx_refln_list_code          4 
_shelx_F_calc_maximum      126.21 
_exptl_crystal_F_000       204.00 
_reflns_d_resolution_high  0.8410 
 
loop_ 
 _symmetry_equiv_pos_as_xyz 
 'x, y, z' 
 '-x, -y, -z' 
 
_cell_length_a     5.1289 
_cell_length_b     9.9688 
_cell_length_c    10.5858 
_cell_angle_alpha 117.627 
_cell_angle_beta   97.924 
_cell_angle_gamma  94.322 
 
_shelx_F_squared_multiplier     1.000 
 
loop_ 
 _refln_index_h 
 _refln_index_k 
 _refln_index_l 
 _refln_F_squared_calc 
 _refln_F_squared_meas 
 _refln_F_squared_sigma 
 _refln_observed_status 
   1   0   0      401.37      405.63      9.35 o 
   2   0   0      225.86      210.17      5.14 o 
   3   0   0      160.72      161.54      4.25 o 
   4   0   0        7.44        6.37      0.62 o 
   5   0   0        0.82        0.12      0.37 o 
  -6   1   0        0.05        0.37      0.37 o 
  -5   1   0        3.70        3.75      0.62 o 
  -4   1   0        4.13        5.12      0.62 o 
  -3   1   0      477.87      505.12     12.04 o 
  -2   1   0      508.98      485.34     11.32 o 
  -1   1   0     2261.70     2152.57     35.81 o 
   0   1   0      662.02      644.22     15.09 o 
   1   1   0        3.36        1.75      0.12 o 
   2   1   0      166.55      153.89      3.88 o 
   3   1   0       26.66       22.23      1.00 o 
   4   1   0        5.73        6.49      0.62 o 
   5   1   0        0.01        0.00      0.25 o 
  -6   2   0        0.18        0.50      0.37 o 
  -5   2   0        2.39        2.50      0.50 o 
  -4   2   0        4.06        3.75      0.50 o 
  -3   2   0       11.38       12.11      0.62 o 
  -2   2   0      220.89      231.76      4.11 o 
  -1   2   0      100.11       97.00      1.39 o 
   0   2   0     2458.69     2363.68     39.60 o 
   1   2   0      255.01      248.08      4.25 o 
   2   2   0       96.74       91.99      2.50 o 
   3   2   0        0.15        0.37      0.25 o 
   4   2   0        3.43        2.50      0.50 o 
   5   2   0        0.16        0.00      0.37 o 
  -5   3   0       10.13       11.49      0.87 o 
  -4   3   0        8.15        7.62      0.62 o 
  -3   3   0      205.16      235.79      4.32 o 
  -2   3   0        2.59        1.54      0.25 o 
  -1   3   0       56.68       66.86      1.50 o 
   0   3   0       76.52       67.61      1.28 o 
   1   3   0        0.75        1.58      0.19 o 
   2   3   0       17.36       21.11      0.57 o 
   3   3   0        0.89        1.12      0.25 o 
   4   3   0        3.87        5.99      0.62 o 
   5   3   0        0.02       -0.12      0.37 o 
  -5   4   0       11.09        8.86      0.75 o 
  -4   4   0       40.40       41.23      1.81 o 
  -3   4   0       15.99       13.55      0.53 o 
  -2   4   0        4.56        4.87      0.56 o 
  -1   4   0      169.17      162.19      2.94 o 
   0   4   0        8.95        7.05      0.26 o 
   1   4   0        2.36        3.25      0.18 o 
   2   4   0        9.33       11.13      0.50 o 
   3   4   0        5.43        6.49      0.44 o 
   4   4   0        0.72        0.44      0.26 o 
   5   4   0        0.45        0.44      0.26 o 
  -5   5   0       13.28       11.11      0.87 o 
  -4   5   0        1.28        1.12      0.26 o 
  -3   5   0       38.89       40.96      1.10 o 
  -2   5   0        9.84       10.67      0.44 o 
  -1   5   0       41.16       38.05      0.94 o 
   0   5   0       58.24       58.07      1.19 o 
   1   5   0       40.25       37.70      0.92 o 
   2   5   0        4.93        6.43      0.35 o 
   3   5   0        4.03        4.02      0.69 o 
   4   5   0        1.11        0.87      0.44 o 
  -5   6   0        0.23        0.02      0.21 o 
  -4   6   0       27.10       24.91      1.25 o 
  -3   6   0       27.37       24.60      0.79 o 
  -2   6   0        0.64        0.44      0.18 o 
  -1   6   0       11.08        9.24      0.35 o 
   0   6   0       24.21       24.23      0.66 o 
   1   6   0        0.20        0.50      0.18 o 
   2   6   0        0.13        0.19      0.18 o 
   3   6   0        0.12       -0.19      0.19 o 
   4   6   0        0.53        1.00      0.50 o 
  -5   7   0        9.81       10.38      0.66 o 
  -4   7   0        4.08        3.93      0.44 o 
  -3   7   0        6.10        5.87      0.44 o 
  -2   7   0       31.36       29.42      0.84 o 
  -1   7   0       34.62       34.67      0.92 o 
   0   7   0        8.73        8.69      0.39 o 
   1   7   0       39.78       43.02      2.06 o 
   2   7   0        6.16        5.87      0.39 o 
   3   7   0        6.85        6.24      0.75 o 
  -4   8   0        0.06        0.32      0.25 o 
  -3   8   0        5.34        5.88      0.44 o 
  -2   8   0      128.77      134.82      4.12 o 
  -1   8   0      109.66      116.01      2.38 o 
   0   8   0       18.74       22.54      0.71 o 
   1   8   0        0.20        0.25      0.18 o 
   2   8   0       17.45       17.48      1.00 o 
   3   8   0        1.85        1.12      0.37 o 
  -3   9   0        0.24        1.00      0.37 o 
  -2   9   0       11.65       14.11      0.87 o 
  -1   9   0        3.46        3.64      0.35 o 
   0   9   0        5.92        8.18      0.44 o 
   1   9   0        9.01       10.24      0.75 o 
   2   9   0        2.14        2.25      0.50 o 
  -2  10   0        0.15        0.25      0.37 o 
   0 -10   1        9.47       11.36      0.75 o 
   1 -10   1       44.88       47.45      1.75 o 
   2 -10   1        6.61        5.87      0.62 o 
   3 -10   1        9.58       11.98      0.87 o 
  -2  -9   1        0.50        0.25      0.25 o 
  -1  -9   1       12.81       14.98      0.87 o 
   0  -9   1       42.20       42.70      1.50 o 
   1  -9   1      136.94      145.68      4.00 o 
   2  -9   1        3.08        3.62      0.50 o 
   3  -9   1        0.13        0.00      0.25 o 
   4  -9   1       21.11       26.47      1.37 o 
  -3  -8   1        0.20        0.50      0.37 o 
  -2  -8   1       15.48       13.80      0.62 o 
  -1  -8   1       14.45       14.48      0.53 o 
   0  -8   1       25.28       27.72      1.12 o 
   1  -8   1       20.61       19.61      1.19 o 
   2  -8   1        0.00       -0.19      0.12 o 
   3  -8   1       12.79       12.73      0.87 o 
   4  -8   1        0.59        0.87      0.37 o 
  -4  -7   1        0.21       -0.12      0.37 o 
  -3  -7   1        1.17        1.06      0.26 o 
  -2  -7   1       17.01       17.91      0.66 o 
  -1  -7   1       70.54       70.49      1.54 o 
   0  -7   1        2.06        1.62      0.25 o 
   1  -7   1       65.41       64.27      2.94 o 
   2  -7   1      163.17      169.23      4.50 o 
   3  -7   1      157.22      163.75      3.22 o 
   4  -7   1        6.26        7.76      0.81 o 
   5  -7   1        0.45        0.00      0.25 o 
  -4  -6   1        9.43        6.80      0.53 o 
  -3  -6   1        0.20        0.06      0.18 o 
  -2  -6   1       28.37       26.29      0.75 o 
  -1  -6   1       32.88       34.59      0.88 o 
   0  -6   1      299.02      317.33      7.64 o 
   1  -6   1       26.62       21.03      1.00 o 
   2  -6   1       89.89       87.95      2.50 o 
   3  -6   1       28.18       27.29      0.84 o 
   4  -6   1        8.04        7.79      0.62 o 
   5  -6   1        1.81        1.37      0.50 o 
  -5  -5   1        8.02        5.92      0.81 o 
  -4  -5   1        0.19        0.30      0.21 o 
  -3  -5   1        6.02        6.52      0.39 o 
  -2  -5   1        9.25       10.37      0.44 o 
  -1  -5   1       14.42       16.44      0.48 o 
   0  -5   1        0.01        0.00      0.09 o 
   1  -5   1      179.34      160.86      2.33 o 
   2  -5   1        1.77        1.03      0.18 o 
   3  -5   1        1.06        0.72      0.50 o 
   4  -5   1       19.96       19.60      1.12 o 
   5  -5   1       11.22       10.74      0.87 o 
  -5  -4   1        1.26        1.75      0.50 o 
  -4  -4   1       31.40       30.84      1.37 o 
  -3  -4   1        0.57        0.37      0.25 o 
  -2  -4   1       42.98       43.13      1.01 o 
  -1  -4   1       34.76       37.22      0.84 o 
   0  -4   1      140.81      144.66      2.07 o 
   1  -4   1      275.24      290.37      4.02 o 
   2  -4   1       36.40       33.09      0.59 o 
   3  -4   1        0.14        0.56      0.18 o 
   4  -4   1       12.68       13.61      0.87 o 
   5  -4   1        0.09       -0.37      0.25 o 
  -5  -3   1        3.99        3.50      0.62 o 
  -4  -3   1        3.41        3.37      0.50 o 
  -3  -3   1        0.64        0.50      0.25 o 
  -2  -3   1       43.59       46.59      1.37 o 
  -1  -3   1        6.63        6.62      0.26 o 
   0  -3   1        2.68        3.18      0.16 o 
   1  -3   1       17.93       16.45      0.43 o 
   2  -3   1      253.20      247.11      3.49 o 
   3  -3   1        8.68       11.11      0.62 o 
   4  -3   1        3.07        2.75      0.50 o 
   5  -3   1       12.10       13.36      1.00 o 
  -5  -2   1        2.35        1.75      0.50 o 
  -4  -2   1        0.12        0.12      0.25 o 
  -3  -2   1       53.65       56.45      1.75 o 
  -2  -2   1       14.61       16.23      0.62 o 
  -1  -2   1      139.00      150.59      3.63 o 
   0  -2   1       85.41       84.17      1.18 o 
   1  -2   1       88.23       72.82      1.28 o 
   2  -2   1      174.53      170.18      4.25 o 
   3  -2   1        9.01       10.86      0.62 o 
   4  -2   1       52.53       50.08      1.75 o 
   5  -2   1        0.37        0.50      0.37 o 
  -5  -1   1        0.01        0.00      0.37 o 
  -4  -1   1        0.13        0.12      0.25 o 
  -3  -1   1       57.72       50.71      1.62 o 
  -2  -1   1        5.33        4.99      0.37 o 
  -1  -1   1      769.19      766.61     12.37 o 
   0  -1   1       87.08       94.42      2.26 o 
   1  -1   1     2436.48     2545.28     58.31 o 
   2  -1   1       27.31       23.23      0.87 o 
   3  -1   1      163.83      193.93      5.00 o 
   4  -1   1        1.49        0.87      0.37 o 
   5  -1   1        0.19        0.50      0.37 o 
  -6   0   1        1.95        2.37      0.62 o 
  -5   0   1        0.01        0.12      0.25 o 
  -4   0   1        0.82        1.00      0.37 o 
  -3   0   1       45.82       48.71      1.62 o 
  -2   0   1      168.33      168.95      4.26 o 
  -1   0   1      642.82      617.48      8.37 o 
   0   0   1       45.31       47.18      1.25 o 
   1   0   1      315.23      340.07      7.92 o 
   2   0   1      501.36      494.42     11.56 o 
   3   0   1       46.99       42.59      1.50 o 
   4   0   1       74.68       73.19      2.37 o 
   5   0   1        3.09        2.25      0.50 o 
  -6   1   1        1.13        0.75      0.37 o 
  -5   1   1        0.24        0.37      0.37 o 
  -4   1   1        5.32        5.49      0.62 o 
  -3   1   1       15.11       16.61      0.75 o 
  -2   1   1      859.45      874.88     14.76 o 
  -1   1   1      253.86      237.81      3.30 o 
   0   1   1      586.47      575.57      9.74 o 
   1   1   1    15928.14    15734.61    269.15 o 
   2   1   1      110.15      109.38      2.75 o 
   3   1   1       57.33       52.08      1.62 o 
   4   1   1       15.75       14.98      0.87 o 
   5   1   1        2.30        1.87      0.50 o 
  -6   2   1       11.95       11.74      1.00 o 
  -5   2   1        0.00       -0.37      0.25 o 
  -4   2   1        2.92        2.75      0.50 o 
  -3   2   1        6.94       11.00      0.44 o 
  -2   2   1     1339.13     1467.94     24.57 o 
  -1   2   1     1193.97     1138.02     18.99 o 
   0   2   1     2244.06     2154.10     36.05 o 
   1   2   1      291.34      288.39      4.96 o 
   2   2   1        1.03        1.01      0.31 o 
   3   2   1       16.45       13.86      0.75 o 
   4   2   1        0.90        0.62      0.37 o 
   5   2   1        0.23       -0.37      0.25 o 
  -5   3   1        0.30        0.12      0.25 o 
  -4   3   1        1.54        0.87      0.25 o 
  -3   3   1       19.62       23.52      0.75 o 
  -2   3   1       18.29       20.27      0.57 o 
  -1   3   1       96.97      107.00      1.94 o 
   0   3   1       79.38       71.47      1.32 o 
   1   3   1      471.12      476.44      8.11 o 
   2   3   1       53.74       57.22      1.23 o 
   3   3   1        6.79        5.47      0.75 o 
   4   3   1        0.06       -0.06      0.19 o 
   5   3   1        0.01       -0.37      0.37 o 
  -5   4   1        0.30       -0.12      0.25 o 
  -4   4   1       15.02       12.38      0.57 o 
  -3   4   1       10.59        8.54      0.62 o 
  -2   4   1      300.64      348.80      6.10 o 
  -1   4   1        2.49        2.77      0.25 o 
   0   4   1        0.03        0.06      0.09 o 
   1   4   1       24.99       22.60      0.57 o 
   2   4   1        0.06       -0.06      0.09 o 
   3   4   1        2.06        2.01      0.26 o 
   4   4   1        0.01       -0.25      0.25 o 
  -5   5   1       31.48       29.55      1.10 o 
  -4   5   1       17.06       14.83      0.66 o 
  -3   5   1       41.95       34.97      0.97 o 
  -2   5   1       18.30       18.26      0.57 o 
  -1   5   1        1.19        1.75      0.18 o 
   0   5   1       27.57       28.57      0.75 o 
   1   5   1        0.35        0.19      0.09 o 
   2   5   1        1.90        1.65      0.21 o 
   3   5   1        0.67        1.37      0.37 o 
   4   5   1        0.48        0.62      0.37 o 
  -5   6   1       15.83       15.71      1.25 o 
  -4   6   1       22.01       21.38      0.84 o 
  -3   6   1        3.32        3.32      0.35 o 
  -2   6   1       27.12       26.07      0.75 o 
  -1   6   1       15.21       15.74      0.53 o 
   0   6   1       11.07       10.91      0.39 o 
   1   6   1        0.12       -0.08      0.25 o 
   2   6   1        5.89        5.37      0.50 o 
   3   6   1        0.91        0.87      0.37 o 
   4   6   1        0.83        0.87      0.37 o 
  -4   7   1        0.15        0.19      0.19 o 
  -3   7   1       23.70       20.91      0.75 o 
  -2   7   1        5.78        5.68      0.35 o 
  -1   7   1        1.46        1.32      0.25 o 
   0   7   1        5.22        5.50      0.35 o 
   1   7   1        0.28        0.12      0.25 o 
   2   7   1        0.29        0.62      0.37 o 
   3   7   1        0.14        0.25      0.37 o 
  -4   8   1       16.75       15.76      0.75 o 
  -3   8   1        5.03        4.47      0.44 o 
  -2   8   1        1.71        2.20      0.30 o 
  -1   8   1        9.96       10.11      0.48 o 
   0   8   1        8.44        9.36      0.75 o 
   1   8   1        1.78        1.62      0.37 o 
   2   8   1        1.63        1.87      0.50 o 
  -3   9   1        0.22        0.31      0.18 o 
  -2   9   1        0.96        1.59      0.37 o 
  -1   9   1       49.32       56.44      2.12 o 
   0   9   1       34.84       39.21      1.62 o 
   1   9   1        5.08        4.87      0.62 o 
   0 -11   2        1.86        1.75      0.50 o 
   1 -11   2       24.72       26.22      1.25 o 
   2 -11   2        0.07        0.25      0.37 o 
  -2 -10   2        0.09       -0.25      0.25 o 
  -1 -10   2        1.56        1.62      0.37 o 
   0 -10   2       17.08       16.60      0.87 o 
   1 -10   2        2.48        2.50      0.50 o 
   2 -10   2       36.99       37.08      1.62 o 
   3 -10   2        0.24        0.25      0.37 o 
  -3  -9   2        0.40        0.00      0.37 o 
  -2  -9   2        2.11        1.75      0.37 o 
  -1  -9   2        7.10        6.87      0.62 o 
   0  -9   2        9.07       10.86      0.75 o 
   1  -9   2       23.77       24.72      1.12 o 
   2  -9   2      124.11      131.05      3.75 o 
   3  -9   2        4.98        5.37      0.62 o 
   4  -9   2       11.70       14.11      1.00 o 
  -3  -8   2        1.49        1.50      0.26 o 
  -2  -8   2        1.30        1.66      0.26 o 
  -1  -8   2        7.18        6.57      0.35 o 
   0  -8   2       42.41       43.71      1.50 o 
   1  -8   2      131.91      129.33      3.50 o 
   2  -8   2      331.58      339.96      8.38 o 
   3  -8   2        9.53        9.74      0.75 o 
   4  -8   2        0.29        0.25      0.25 o 
  -4  -7   2        0.08        0.12      0.26 o 
  -3  -7   2        2.70        2.92      0.37 o 
  -2  -7   2        3.86        3.14      0.30 o 
  -1  -7   2       75.35       74.89      1.59 o 
   0  -7   2       44.67       43.65      0.97 o 
   1  -7   2       54.95       55.67      0.98 o 
   2  -7   2       26.82       26.85      0.79 o 
   3  -7   2        7.40        7.37      0.44 o 
   4  -7   2        9.41        9.61      0.75 o 
   5  -7   2        0.32        0.62      0.37 o 
  -4  -6   2        1.45        1.08      0.62 o 
  -3  -6   2        0.12        0.00      0.18 o 
  -2  -6   2       33.05       35.67      0.92 o 
  -1  -6   2      132.92      132.90      2.52 o 
   0  -6   2      166.73      176.55      2.57 o 
   1  -6   2        4.58        5.59      0.22 o 
   2  -6   2      123.98      117.96      1.79 o 
   3  -6   2      110.60      112.32      3.25 o 
   4  -6   2       80.08       78.69      2.62 o 
   5  -6   2        1.82        2.00      0.50 o 
  -5  -5   2        0.03        0.25      0.37 o 
  -4  -5   2       11.33       11.99      0.87 o 
  -3  -5   2       39.96       32.34      1.25 o 
  -2  -5   2       23.26       18.36      0.62 o 
  -1  -5   2      109.66      115.88      2.16 o 
   0  -5   2      130.36      146.01      2.12 o 
   1  -5   2      670.76      708.41      9.62 o 
   2  -5   2       28.82       24.72      0.51 o 
   3  -5   2       94.82       91.70      2.44 o 
   4  -5   2        7.79        7.24      0.62 o 
   5  -5   2        4.76        3.75      0.62 o 
  -5  -4   2        0.62        0.25      0.37 o 
  -4  -4   2       57.23       52.83      1.87 o 
  -3  -4   2        0.22        0.12      0.25 o 
  -2  -4   2       48.70       44.46      1.37 o 
  -1  -4   2      199.40      204.37      2.94 o 
   0  -4   2      195.33      196.92      2.77 o 
   1  -4   2        0.01        0.00      0.07 o 
   2  -4   2      202.82      184.10      2.66 o 
   3  -4   2        0.00        0.12      0.09 o 
   4  -4   2        1.07        0.37      0.25 o 
  -5  -3   2       23.90       25.72      1.37 o 
  -4  -3   2        5.19        4.49      0.62 o 
  -3  -3   2      147.64      149.25      4.00 o 
  -2  -3   2        1.27        0.87      0.25 o 
  -1  -3   2      291.04      281.41      4.70 o 
   0  -3   2      150.60      143.32      2.05 o 
   1  -3   2      110.57      120.45      1.73 o 
   2  -3   2      234.38      244.67      4.12 o 
   3  -3   2       10.37       10.74      0.62 o 
   4  -3   2        0.83        0.62      0.25 o 
   5  -3   2        0.78        0.62      0.37 o 
  -5  -2   2        2.13        2.50      0.50 o 
  -4  -2   2       13.46       14.61      0.87 o 
  -3  -2   2        6.51        6.49      0.50 o 
  -2  -2   2        0.00        0.25      0.12 o 
  -1  -2   2      120.50      118.46      2.04 o 
   0  -2   2       41.04       38.43      0.71 o 
   1  -2   2       34.67       39.04      0.79 o 
   2  -2   2        1.15        0.75      0.12 o 
   3  -2   2       78.95       85.20      2.37 o 
   4  -2   2        4.37        6.62      0.62 o 
   5  -2   2        0.01        0.12      0.37 o 
  -6  -1   2        2.01        2.75      0.62 o 
  -5  -1   2        0.00       -0.12      0.37 o 
  -4  -1   2        8.31        9.86      0.75 o 
  -3  -1   2        0.51        0.37      0.25 o 
  -2  -1   2      202.71      200.56      3.41 o 
  -1  -1   2        8.73        7.12      0.22 o 
   0  -1   2      444.91      457.63      9.55 o 
   2  -1   2       14.64       12.74      0.50 o 
   3  -1   2       62.63       56.83      1.75 o 
   4  -1   2       10.16       11.86      0.75 o 
   5  -1   2        8.34        5.74      0.75 o 
  -6   0   2        8.96        8.86      1.00 o 
  -5   0   2       18.60       20.85      1.25 o 
  -4   0   2        1.31        0.87      0.37 o 
  -3   0   2        0.01        0.00      0.12 o 
  -2   0   2      213.88      228.46      3.68 o 
  -1   0   2       39.66       47.49      0.74 o 
   0   0   2     1118.01     1059.58     25.83 o 
   1   0   2       36.10       28.61      0.62 o 
   2   0   2      457.85      473.21     11.05 o 
   3   0   2        0.19       -0.12      0.12 o 
   4   0   2       48.13       55.45      1.87 o 
   5   0   2        0.30        0.50      0.37 o 
  -6   1   2        1.16        1.50      0.50 o 
  -5   1   2        9.37        8.74      0.87 o 
  -4   1   2        8.99        8.61      0.75 o 
  -3   1   2        1.89        2.15      0.26 o 
  -2   1   2       78.70       76.78      1.19 o 
  -1   1   2      229.38      235.99      3.25 o 
   0   1   2      492.98      468.30      7.97 o 
   1   1   2      153.56      156.98      2.78 o 
   2   1   2       42.45       41.93      0.96 o 
   3   1   2       94.06       96.95      2.62 o 
   4   1   2        2.83        1.50      0.37 o 
   5   1   2        7.88        8.74      0.75 o 
  -6   2   2        1.08        1.00      0.50 o 
  -5   2   2        2.25        1.37      0.50 o 
  -4   2   2       23.13       23.43      0.84 o 
  -3   2   2       26.70       32.84      1.37 o 
  -2   2   2       21.25       24.40      0.45 o 
  -1   2   2      860.03      893.22     14.99 o 
   0   2   2      141.75      128.20      2.24 o 
   1   2   2      236.36      239.62      4.19 o 
   2   2   2     2026.36     2008.26     43.66 o 
   3   2   2       19.94       21.05      0.66 o 
   4   2   2        7.34        7.66      0.48 o 
   5   2   2        1.60        1.62      0.50 o 
  -5   3   2       39.54       36.96      1.62 o 
  -4   3   2        0.82        1.51      0.26 o 
  -3   3   2        0.64        0.29      0.11 o 
  -2   3   2       29.15       37.30      0.92 o 
  -1   3   2     1098.65     1155.13     19.37 o 
   0   3   2      445.41      415.45      7.03 o 
   1   3   2      640.96      611.56     10.37 o 
   2   3   2       44.21       45.76      1.05 o 
   3   3   2        0.15       -0.12      0.18 o 
   4   3   2        1.38        1.00      0.37 o 
  -5   4   2        0.16        0.07      0.56 o 
  -4   4   2        0.15       -0.08      0.25 o 
  -3   4   2        1.43        2.27      0.44 o 
  -2   4   2       27.73       32.05      1.06 o 
  -1   4   2        0.34        0.57      0.12 o 
   0   4   2       32.46       33.99      0.78 o 
   1   4   2       13.85       12.64      0.42 o 
   2   4   2       64.74       59.58      1.32 o 
   3   4   2        3.52        6.62      0.62 o 
   4   4   2        0.28       -0.25      0.25 o 
  -5   5   2       43.26       43.66      1.37 o 
  -4   5   2        0.37        0.40      0.21 o 
  -3   5   2       15.50       12.48      0.53 o 
  -2   5   2        1.04        0.69      0.18 o 
  -1   5   2      145.48      158.53      2.95 o 
   0   5   2        2.05        1.76      0.21 o 
   1   5   2        6.11        7.49      0.39 o 
   2   5   2        6.72        6.74      0.62 o 
   3   5   2        0.00        0.00      0.25 o 
   4   5   2        0.42        0.00      0.37 o 
  -5   6   2        3.71        2.03      0.62 o 
  -4   6   2       43.77       36.66      1.62 o 
  -3   6   2       11.38        8.44      0.44 o 
  -2   6   2        9.81        7.38      0.37 o 
  -1   6   2        5.35        5.12      0.30 o 
   0   6   2        1.75        2.67      0.21 o 
   1   6   2        3.94        4.49      0.50 o 
   2   6   2        0.10        0.00      0.25 o 
   3   6   2        0.89        0.75      0.37 o 
  -4   7   2       25.52       26.88      1.01 o 
  -3   7   2       20.42       18.37      0.71 o 
  -2   7   2        3.64        2.69      0.37 o 
  -1   7   2        4.10        3.12      0.50 o 
   0   7   2        5.48        6.74      0.62 o 
   1   7   2        0.31        0.75      0.25 o 
   2   7   2        1.37        1.50      0.37 o 
  -3   8   2        1.02        0.57      0.25 o 
  -2   8   2        9.25        7.87      0.62 o 
  -1   8   2        0.11        0.12      0.25 o 
   0   8   2        2.92        2.37      0.50 o 
   1   8   2        0.45        0.75      0.37 o 
   2   8   2        0.16        0.00      0.37 o 
  -2   9   2        2.58        3.12      0.50 o 
  -1   9   2        0.02        0.12      0.37 o 
   0   9   2        1.10        1.12      0.37 o 
  -1 -11   3        1.68        1.62      0.37 o 
   0 -11   3        1.94        2.62      0.50 o 
   1 -11   3        0.05        0.00      0.25 o 
   2 -11   3        1.11        1.50      0.37 o 
  -2 -10   3        0.31        0.00      0.37 o 
  -1 -10   3        0.10        0.12      0.25 o 
   0 -10   3        2.16        2.87      0.50 o 
   1 -10   3        6.34        5.74      0.50 o 
   2 -10   3       51.09       51.57      1.87 o 
   3 -10   3        0.01        0.00      0.25 o 
  -3  -9   3        3.99        4.12      0.62 o 
  -2  -9   3        0.06        0.00      0.25 o 
  -1  -9   3        2.90        3.12      0.50 o 
   0  -9   3       10.05       10.36      0.62 o 
   1  -9   3       46.24       46.58      1.62 o 
   2  -9   3        3.47        4.74      0.62 o 
   3  -9   3       42.07       42.08      1.75 o 
   4  -9   3        0.00        0.00      0.25 o 
  -3  -8   3        0.78        1.00      0.37 o 
  -2  -8   3        6.05        6.49      0.62 o 
  -1  -8   3       10.30       10.61      0.62 o 
   0  -8   3        7.59        8.11      0.62 o 
   1  -8   3       34.92       35.47      0.92 o 
   2  -8   3       31.35       29.59      1.25 o 
   3  -8   3      154.13      161.95      4.50 o 
   4  -8   3        2.76        3.00      0.50 o 
  -4  -7   3        0.58        0.56      0.26 o 
  -3  -7   3        0.12       -0.19      0.18 o 
  -2  -7   3       13.43        8.74      0.62 o 
  -1  -7   3       11.31       10.41      0.44 o 
   0  -7   3       53.86       60.21      1.32 o 
   1  -7   3       97.34       94.57      1.81 o 
   2  -7   3      242.45      227.38      5.75 o 
   3  -7   3      383.60      389.01      9.64 o 
   4  -7   3       12.64       12.36      0.87 o 
   5  -7   3        1.41        1.37      0.50 o 
  -4  -6   3        1.78        1.62      0.50 o 
  -3  -6   3        1.47        1.95      0.26 o 
  -2  -6   3        7.85        8.61      0.62 o 
  -1  -6   3       29.55       27.93      0.60 o 
   0  -6   3      261.93      269.58      3.80 o 
   1  -6   3       42.28       43.80      0.77 o 
   2  -6   3       90.93       87.07      1.39 o 
   3  -6   3        9.38        8.24      0.62 o 
   4  -6   3       10.08       11.11      0.87 o 
   5  -6   3        4.16        3.62      0.62 o 
  -5  -5   3        0.09       -0.12      0.37 o 
  -4  -5   3       10.11       10.61      0.75 o 
  -3  -5   3       12.70       10.99      0.75 o 
  -2  -5   3        9.23        6.87      0.50 o 
  -1  -5   3      273.94      281.28      3.97 o 
   0  -5   3      542.00      578.27      7.87 o 
   1  -5   3      152.94      162.11      2.33 o 
   2  -5   3        0.00        0.12      0.09 o 
   3  -5   3       73.88       75.44      2.25 o 
   4  -5   3       42.47       44.45      1.75 o 
   5  -5   3       20.51       19.85      1.12 o 
  -5  -4   3        0.03       -0.12      0.37 o 
  -4  -4   3        5.61        6.24      0.62 o 
  -3  -4   3       49.57       53.33      1.75 o 
  -2  -4   3      114.48      116.29      2.21 o 
  -1  -4   3      165.63      160.06      2.83 o 
   0  -4   3      303.64      328.63      4.53 o 
   1  -4   3      206.46      236.56      3.98 o 
   2  -4   3      332.79      358.75      5.98 o 
   3  -4   3        9.04        8.21      0.39 o 
   4  -4   3       39.66       39.96      1.62 o 
   5  -4   3        1.29        1.62      0.50 o 
  -5  -3   3       33.77       34.21      1.62 o 
  -4  -3   3        3.83        3.50      0.50 o 
  -3  -3   3      403.70      401.89      9.77 o 
  -2  -3   3        5.97        3.82      0.26 o 
  -1  -3   3       95.86       88.95      1.68 o 
   0  -3   3      769.64      756.51     22.32 o 
   1  -3   3      338.92      338.96      5.59 o 
   2  -3   3        2.11        1.62      0.25 o 
   3  -3   3       37.50       37.21      1.37 o 
   4  -3   3        0.00       -0.12      0.25 o 
   5  -3   3        0.48        0.62      0.37 o 
  -5  -2   3        4.41        4.87      0.75 o 
  -4  -2   3       62.04       67.32      2.25 o 
  -3  -2   3        2.88        2.75      0.37 o 
  -2  -2   3      379.81      407.53      6.78 o 
  -1  -2   3        0.06        0.05      0.09 o 
   0  -2   3      516.41      511.14      6.93 o 
   2  -2   3       20.43       19.73      0.75 o 
   3  -2   3       36.72       31.72      1.12 o 
   4  -2   3        0.67        0.50      0.37 o 
   5  -2   3        0.62        0.62      0.37 o 
  -6  -1   3       11.92       13.73      1.12 o 
  -5  -1   3      218.09      241.76      6.50 o 
  -4  -1   3        0.01        0.25      0.25 o 
  -3  -1   3       37.42       38.46      1.37 o 
  -2  -1   3        5.51        4.25      0.26 o 
  -1  -1   3        2.12        1.54      0.07 o 
   0  -1   3      109.05      107.99      1.54 o 
   1  -1   3       68.39       62.82      1.19 o 
   2  -1   3       18.11       19.35      0.75 o 
   3  -1   3        0.36        0.87      0.25 o 
   4  -1   3        6.98        7.99      0.62 o 
   5  -1   3        0.79        0.50      0.37 o 
  -6   0   3       26.34       25.35      1.50 o 
  -5   0   3        4.38        3.12      0.62 o 
  -4   0   3        4.84        4.12      0.50 o 
  -3   0   3       16.49       14.75      0.57 o 
  -2   0   3        1.17        0.62      0.09 o 
  -1   0   3      208.90      191.18      8.83 o 
   0   0   3        3.98        4.58      0.50 o 
   1   0   3      340.63      355.55      6.06 o 
   2   0   3       15.03       16.30      0.48 o 
   3   0   3        2.16        2.00      0.37 o 
   4   0   3        3.73        3.62      0.50 o 
  -6   1   3        0.66        0.37      0.37 o 
  -5   1   3       21.58       21.85      1.25 o 
  -4   1   3      122.31      131.43      2.81 o 
  -3   1   3       15.83       15.05      0.57 o 
  -2   1   3        1.18        2.34      0.32 o 
  -1   1   3       94.16      112.52      1.65 o 
   0   1   3        0.65        0.75      0.12 o 
   1   1   3      319.44      307.89      5.30 o 
   2   1   3       64.19       59.62      1.26 o 
   3   1   3       68.69       68.68      1.49 o 
   4   1   3        0.95        1.37      0.37 o 
   5   1   3        8.76        8.86      0.87 o 
  -5   2   3        9.06       11.61      0.87 o 
  -4   2   3       22.30       21.74      0.84 o 
  -3   2   3       50.78       50.77      1.31 o 
  -2   2   3        0.22        0.56      0.13 o 
  -1   2   3        9.44        9.12      0.50 o 
   0   2   3       81.42       78.55      1.44 o 
   1   2   3       62.99       58.99      1.17 o 
   2   2   3       72.39       71.16      2.44 o 
   3   2   3        3.68        3.37      0.50 o 
   4   2   3       20.53       16.85      1.12 o 
  -5   3   3        1.34        1.37      0.35 o 
  -4   3   3        2.03        2.10      0.50 o 
  -3   3   3       82.98       78.48      1.72 o 
  -2   3   3       33.25       36.60      0.92 o 
  -1   3   3       25.05       24.58      0.60 o 
   0   3   3      150.48      154.64      2.76 o 
   1   3   3       40.12       37.71      0.81 o 
   2   3   3       43.47       42.71      1.62 o 
   3   3   3      225.60      202.41      5.75 o 
   4   3   3        3.19        2.37      0.50 o 
  -5   4   3        4.88        3.68      0.44 o 
  -4   4   3       58.75       48.83      2.00 o 
  -3   4   3        1.57        3.04      0.30 o 
  -2   4   3        5.48        3.69      0.50 o 
  -1   4   3       39.14       40.68      0.96 o 
   0   4   3      301.85      319.15      5.56 o 
   1   4   3       52.85       46.46      1.62 o 
   2   4   3      127.66      117.58      3.62 o 
   3   4   3        5.69        6.37      0.75 o 
   4   4   3        0.27        0.00      0.37 o 
  -5   5   3        5.82        5.23      0.94 o 
  -4   5   3        1.46        1.28      0.26 o 
  -3   5   3        0.37        0.31      0.18 o 
  -2   5   3        4.46        3.97      0.44 o 
  -1   5   3       14.21       14.68      0.48 o 
   0   5   3        1.99        1.75      0.37 o 
   1   5   3       14.81       13.48      0.75 o 
   2   5   3        0.79        1.00      0.37 o 
   3   5   3        9.11        7.24      0.87 o 
  -4   6   3       46.26       43.82      1.28 o 
  -3   6   3        0.85        1.06      0.26 o 
  -2   6   3       10.59       10.49      0.48 o 
  -1   6   3        0.32        0.37      0.25 o 
   0   6   3       30.58       31.22      1.37 o 
   1   6   3        0.00        0.00      0.25 o 
   2   6   3        3.44        3.12      0.50 o 
   3   6   3        0.97        1.12      0.37 o 
  -4   7   3        1.66        0.78      0.50 o 
  -3   7   3       30.72       26.44      0.92 o 
  -2   7   3        4.40        3.75      0.50 o 
  -1   7   3        0.37        0.62      0.25 o 
   0   7   3        0.29        0.25      0.25 o 
   1   7   3        1.36        1.37      0.37 o 
   2   7   3        0.87        1.00      0.37 o 
  -3   8   3       14.35       13.86      1.00 o 
  -2   8   3        8.85        8.86      0.75 o 
  -1   8   3        1.73        1.25      0.37 o 
   0   8   3        0.09        0.37      0.37 o 
   1   8   3        1.26        0.75      0.37 o 
  -1 -11   4       11.78       12.48      0.87 o 
   0 -11   4        2.44        2.25      0.50 o 
   1 -11   4        2.35        1.87      0.37 o 
   2 -11   4        0.38        1.12      0.37 o 
  -2 -10   4        1.09        2.25      0.50 o 
  -1 -10   4       10.76       10.74      0.75 o 
   0 -10   4        8.24        8.36      0.62 o 
   1 -10   4        6.56        7.49      0.62 o 
   2 -10   4        0.03        0.00      0.25 o 
   3 -10   4        0.31        0.37      0.37 o 
  -3  -9   4        0.10        0.25      0.37 o 
  -2  -9   4        3.69        3.00      0.50 o 
  -1  -9   4        1.79        1.50      0.37 o 
   0  -9   4        2.75        3.50      0.35 o 
   1  -9   4        8.85        9.62      0.81 o 
   2  -9   4       10.94       11.49      0.75 o 
   3  -9   4       47.31       46.20      1.87 o 
   4  -9   4        0.02        0.12      0.25 o 
  -4  -8   4        4.93        4.37      0.62 o 
  -3  -8   4        6.74        7.74      0.75 o 
  -2  -8   4       10.27       10.61      0.75 o 
  -1  -8   4        0.17        0.08      0.11 o 
   0  -8   4       17.79       18.06      0.62 o 
   1  -8   4       34.93       36.95      0.92 o 
   2  -8   4       72.01       66.45      2.12 o 
   3  -8   4        0.08        0.00      0.25 o 
   4  -8   4       26.07       26.09      1.37 o 
  -4  -7   4        0.04       -0.20      0.21 o 
  -3  -7   4        2.29        2.00      0.26 o 
  -2  -7   4        0.39        0.50      0.25 o 
  -1  -7   4       39.11       38.28      0.97 o 
   0  -7   4       34.96       34.59      0.88 o 
   1  -7   4        1.55        2.83      0.21 o 
   2  -7   4       51.46       51.11      1.14 o 
   3  -7   4       22.38       23.97      1.12 o 
   4  -7   4       80.50       82.43      2.75 o 
   5  -7   4        2.07        2.12      0.50 o 
  -4  -6   4        3.32        3.99      0.62 o 
  -3  -6   4        2.51        2.37      0.37 o 
  -2  -6   4        0.26        0.22      0.08 o 
  -1  -6   4       50.68       56.75      0.98 o 
   0  -6   4       23.40       19.67      0.62 o 
   1  -6   4      136.82      161.71      2.87 o 
   2  -6   4      107.90      102.05      3.31 o 
   3  -6   4      219.60      222.18      5.75 o 
   4  -6   4      205.55      216.62      5.75 o 
   5  -6   4        7.27        8.49      0.87 o 
  -5  -5   4        0.64        0.12      0.37 o 
  -4  -5   4        0.05        0.75      0.37 o 
  -3  -5   4       19.43       17.10      0.87 o 
  -2  -5   4       11.36       11.49      0.44 o 
  -1  -5   4        3.75        3.68      0.18 o 
   0  -5   4       89.93      105.91      1.94 o 
   1  -5   4      427.72      433.18      7.18 o 
   2  -5   4        5.62        6.90      0.31 o 
   3  -5   4       89.51       90.94      1.81 o 
   4  -5   4        0.18        0.62      0.37 o 
   5  -5   4        2.64        3.87      0.62 o 
  -5  -4   4        0.36        0.00      0.37 o 
  -4  -4   4        0.30        0.00      0.25 o 
  -3  -4   4       86.56       87.95      2.62 o 
  -2  -4   4       97.36      101.10      1.94 o 
  -1  -4   4       18.23       21.51      0.75 o 
   0  -4   4      626.98      643.05     10.50 o 
   1  -4   4      536.24      565.28      9.24 o 
   2  -4   4       61.43       64.77      1.32 o 
   3  -4   4        5.13        6.69      0.35 o 
   4  -4   4       19.58       22.47      1.12 o 
   5  -4   4       11.07       11.86      0.87 o 
  -5  -3   4        8.64        9.74      1.00 o 
  -4  -3   4        6.11        5.24      0.62 o 
  -3  -3   4       89.06       95.41      4.93 o 
  -2  -3   4      143.31      158.82      3.56 o 
  -1  -3   4      147.52      176.46      2.55 o 
   0  -3   4      152.58      161.45      2.29 o 
   1  -3   4      231.49      250.03      3.49 o 
   2  -3   4       87.35       88.09      2.37 o 
   3  -3   4       40.31       43.46      1.50 o 
   4  -3   4        1.61        0.87      0.37 o 
   5  -3   4        9.14        9.49      0.87 o 
  -5  -2   4       36.43       41.08      1.87 o 
  -4  -2   4      110.84      119.94      3.50 o 
  -3  -2   4       15.79       17.48      0.57 o 
  -2  -2   4     1717.86     1877.03     25.20 o 
  -1  -2   4       60.29       54.83      0.87 o 
   0  -2   4       56.07       50.88      0.82 o 
   1  -2   4      355.43      362.87      6.15 o 
   2  -2   4       91.44       98.59      2.62 o 
   3  -2   4        1.66        0.75      0.25 o 
   4  -2   4        1.28        1.37      0.37 o 
  -5  -1   4       33.96       35.71      1.62 o 
  -4  -1   4        2.81        2.50      0.50 o 
  -3  -1   4      149.01      145.50      2.23 o 
  -2  -1   4        1.05        0.17      0.10 o 
  -1  -1   4      343.49      348.37     23.48 o 
   0  -1   4        2.89        4.16      0.14 o 
   1  -1   4      207.63      214.61      3.70 o 
   2  -1   4       11.54       12.40      0.62 o 
   3  -1   4        2.37        2.27      0.26 o 
   4  -1   4        0.39        0.00      0.25 o 
  -5   0   4       33.23       33.21      1.62 o 
  -4   0   4      530.46      560.46      9.91 o 
  -3   0   4        8.26        8.48      0.38 o 
  -2   0   4       58.53       58.39      1.00 o 
  -1   0   4       84.37       78.07      1.49 o 
   0   0   4        7.56        8.24      0.37 o 
   1   0   4       32.07       32.03      0.69 o 
   2   0   4       11.90       10.40      0.50 o 
   3   0   4        1.89        2.57      0.26 o 
   4   0   4        0.26        0.00      0.25 o 
   5   0   4        0.09        0.00      0.37 o 
  -5   1   4       97.25      101.68      3.25 o 
  -4   1   4        1.76        2.19      0.35 o 
  -3   1   4       11.74        8.89      0.50 o 
  -2   1   4       26.67       22.01      0.76 o 
  -1   1   4       23.08       20.24      0.53 o 
   0   1   4       86.26       90.60      2.62 o 
   1   1   4        0.10        0.37      0.12 o 
   2   1   4       64.91       63.70      2.12 o 
   3   1   4        2.89        3.37      0.50 o 
   4   1   4        0.03        0.00      0.25 o 
  -5   2   4        3.25        2.77      0.39 o 
  -4   2   4       29.62       29.49      1.19 o 
  -3   2   4      233.98      227.70      5.38 o 
  -2   2   4       17.28       15.14      0.81 o 
  -1   2   4        0.96        1.50      0.25 o 
   0   2   4        0.31        0.12      0.12 o 
   1   2   4        6.36        8.11      0.50 o 
   2   2   4       58.00       53.45      1.87 o 
   3   2   4       22.46       21.47      1.12 o 
   4   2   4       12.67        9.49      0.87 o 
  -5   3   4        6.58        6.71      0.57 o 
  -4   3   4       35.70       37.51      1.14 o 
  -3   3   4       17.48       17.05      0.66 o 
  -2   3   4       54.60       51.05      1.14 o 
  -1   3   4        0.24        0.31      0.09 o 
   0   3   4        1.92        1.75      0.25 o 
   1   3   4        7.34        7.99      0.62 o 
   2   3   4        0.19        0.37      0.25 o 
   3   3   4       19.19       18.60      1.12 o 
   4   3   4        0.56        0.00      0.37 o 
  -5   4   4        2.05        2.80      0.44 o 
  -4   4   4        1.09        1.71      0.30 o 
  -3   4   4        0.32        0.25      0.18 o 
  -2   4   4       49.76       47.28      1.14 o 
  -1   4   4        7.73        6.74      0.50 o 
   0   4   4        7.87        7.62      0.62 o 
   1   4   4       12.30       11.74      0.75 o 
   2   4   4        8.28        7.74      0.75 o 
   3   4   4        7.04        5.99      0.75 o 
  -5   5   4        2.95        2.75      0.44 o 
  -4   5   4       11.57        9.36      0.87 o 
  -3   5   4       36.11       31.49      0.96 o 
  -2   5   4        0.20        0.50      0.25 o 
  -1   5   4        1.05        0.87      0.25 o 
   0   5   4       18.89       17.73      1.00 o 
   1   5   4       47.71       47.45      1.87 o 
   2   5   4        2.68        2.75      0.50 o 
   3   5   4       21.48       18.35      1.25 o 
  -4   6   4       13.51       11.96      0.66 o 
  -3   6   4        2.62        2.87      0.50 o 
  -2   6   4        0.65        0.75      0.37 o 
  -1   6   4        0.69        0.87      0.37 o 
   0   6   4        4.65        4.24      0.50 o 
   1   6   4        1.03        0.62      0.37 o 
   2   6   4        5.34        5.37      0.62 o 
  -3   7   4       19.31       21.10      1.25 o 
  -2   7   4        0.09       -0.25      0.25 o 
  -1   7   4        3.66        5.12      0.62 o 
   0   7   4        0.33        0.12      0.25 o 
   1   7   4        4.82        4.12      0.62 o 
  -2   8   4       11.63       13.86      1.00 o 
  -1   8   4        1.17        1.25      0.50 o 
   0   8   4        0.00       -0.25      0.25 o 
  -1 -11   5        4.10        4.49      0.62 o 
   0 -11   5        2.02        2.12      0.50 o 
   1 -11   5        0.22        0.00      0.25 o 
   2 -11   5        1.50        1.75      0.50 o 
  -2 -10   5        6.10        5.99      0.75 o 
  -1 -10   5       14.71       14.86      0.87 o 
   0 -10   5       32.14       32.40      0.97 o 
   1 -10   5        2.37        1.37      0.37 o 
   2 -10   5        4.24        4.87      0.62 o 
   3 -10   5        1.99        4.12      0.62 o 
  -3  -9   5       77.93       80.43      2.75 o 
  -2  -9   5        5.20        5.24      0.62 o 
  -1  -9   5        6.84        8.16      0.62 o 
   0  -9   5       23.64       20.46      0.94 o 
   1  -9   5       22.14       18.36      0.66 o 
   2  -9   5       10.24       10.36      0.75 o 
   3  -9   5        1.96        2.37      0.50 o 
   4  -9   5        0.00        0.37      0.37 o 
  -4  -8   5       15.99       14.73      1.00 o 
  -3  -8   5        0.16        0.87      0.37 o 
  -2  -8   5       18.31       17.94      0.71 o 
  -1  -8   5       16.89       16.91      1.75 o 
   0  -8   5        7.19        7.93      0.44 o 
   1  -8   5       13.67       12.46      0.69 o 
   2  -8   5        8.24        8.61      0.62 o 
   3  -8   5        9.20        9.74      0.75 o 
   4  -8   5       18.69       18.60      1.12 o 
  -4  -7   5        1.77        1.87      0.50 o 
  -3  -7   5        9.19       11.36      0.75 o 
  -2  -7   5        7.36        7.64      0.81 o 
  -1  -7   5       10.25       11.56      0.53 o 
   0  -7   5        1.02        0.76      0.18 o 
   1  -7   5       26.51       27.65      0.81 o 
   2  -7   5       43.54       42.97      1.01 o 
   3  -7   5       43.73       43.46      1.62 o 
   4  -7   5        2.44        1.87      0.37 o 
  -5  -6   5        1.39        1.75      0.50 o 
  -4  -6   5        0.40        0.00      0.37 o 
  -3  -6   5        0.12        0.25      0.25 o 
  -2  -6   5        4.28        4.21      0.62 o 
  -1  -6   5       32.26       32.90      0.88 o 
   0  -6   5       99.53       96.90      1.86 o 
   1  -6   5       51.98       50.96      1.15 o 
   2  -6   5        0.13        0.33      0.12 o 
   3  -6   5       22.92       25.10      1.19 o 
   4  -6   5       10.30       10.24      0.75 o 
   5  -6   5       20.34       22.10      1.25 o 
  -5  -5   5        0.54        0.12      0.37 o 
  -4  -5   5        0.09       -0.12      0.25 o 
  -3  -5   5       20.03       20.12      0.71 o 
  -2  -5   5        5.64        6.64      0.37 o 
  -1  -5   5        0.60        0.06      0.09 o 
   0  -5   5       61.23       74.03      1.46 o 
   1  -5   5        5.51        3.85      0.11 o 
   2  -5   5       98.12      105.89      2.03 o 
   3  -5   5       50.45       54.66      1.28 o 
   4  -5   5       96.98      109.05      3.25 o 
   5  -5   5       60.89       67.68      2.50 o 
  -5  -4   5        0.11       -0.12      0.37 o 
  -4  -4   5        6.15        6.99      0.75 o 
  -3  -4   5        0.21        0.04      0.12 o 
  -2  -4   5      102.59      110.97      2.12 o 
  -1  -4   5       23.58       22.35      0.62 o 
   0  -4   5        6.74        7.82      0.44 o 
   1  -4   5      131.95      139.04      2.23 o 
   2  -4   5      250.52      266.64      4.60 o 
   3  -4   5        0.28        0.37      0.18 o 
   4  -4   5       43.36       50.70      1.87 o 
   5  -4   5        0.44        1.87      0.50 o 
  -5  -3   5        1.05        0.75      0.50 o 
  -4  -3   5       14.52       14.36      0.87 o 
  -3  -3   5        0.23        0.33      0.11 o 
  -2  -3   5      279.12      286.49      4.09 o 
  -1  -3   5      250.22      274.13      3.83 o 
   0  -3   5        5.02        8.19      0.30 o 
   1  -3   5      297.21      307.78      6.07 o 
   2  -3   5      114.19      111.19      2.62 o 
  -5  -2   5       37.28       41.95      1.87 o 
  -4  -2   5       29.21       28.72      1.37 o 
  -3  -2   5       59.05       59.65      1.08 o 
  -2  -2   5      267.48      274.75      4.07 o 
  -1  -2   5      185.15      200.88      3.54 o 
   0  -2   5       46.85       54.84      0.86 o 
   1  -2   5        6.14        5.29      0.21 o 
   2  -2   5       68.79       75.08      1.49 o 
   3  -2   5       11.96       11.14      0.48 o 
   4  -2   5        1.36        0.75      0.37 o 
   5  -2   5        0.35        0.50      0.37 o 
  -5  -1   5       71.93       79.05      2.75 o 
  -4  -1   5      133.16      146.83      3.04 o 
  -3  -1   5      167.76      165.86      2.54 o 
  -2  -1   5       29.14       28.57      1.37 o 
  -1  -1   5     2058.69     2236.51     29.95 o 
   0  -1   5       34.34       31.49      0.74 o 
   1  -1   5       11.19        8.53      0.30 o 
   2  -1   5       36.52       38.59      1.37 o 
   3  -1   5        8.57        9.99      0.75 o 
   4  -1   5        0.41        0.37      0.25 o 
  -5   0   5        1.27        2.12      0.62 o 
  -4   0   5      146.47      154.13      3.13 o 
  -3   0   5        0.49        1.23      0.18 o 
  -2   0   5      262.16      266.76      4.67 o 
  -1   0   5        7.13        5.09      0.18 o 
   0   0   5      111.94      114.24      3.12 o 
   1   0   5        2.56        3.75      0.37 o 
   2   0   5       19.33       18.85      0.87 o 
   3   0   5        0.26        0.50      0.25 o 
   4   0   5        0.46        0.50      0.25 o 
  -5   1   5        1.28        1.12      0.26 o 
  -4   1   5       48.73       50.43      1.37 o 
  -3   1   5      622.23      598.09     10.40 o 
  -2   1   5       12.28       13.57      0.46 o 
  -1   1   5       30.56       32.31      0.78 o 
   0   1   5       52.03       53.96      1.75 o 
   1   1   5        4.13        4.24      0.37 o 
   2   1   5        0.97        1.87      0.37 o 
   3   1   5        0.40        0.75      0.25 o 
   4   1   5        0.00        0.00      0.25 o 
  -5   2   5       13.25       16.73      0.84 o 
  -4   2   5      203.27      203.59      3.97 o 
  -3   2   5        1.55        2.40      0.26 o 
  -2   2   5        4.18        3.78      0.37 o 
  -1   2   5       24.56       23.60      1.00 o 
   0   2   5       14.99       15.48      0.75 o 
   1   2   5       10.53       11.74      0.75 o 
   2   2   5        0.67        0.25      0.25 o 
   3   2   5        7.03        7.12      0.75 o 
   4   2   5        0.36        0.00      0.37 o 
  -5   3   5        0.05       -0.12      0.21 o 
  -4   3   5        7.12        6.01      0.48 o 
  -3   3   5       23.52       20.97      0.75 o 
  -2   3   5      135.80      124.71      3.62 o 
  -1   3   5        1.01        0.50      0.25 o 
   0   3   5        0.73        0.75      0.25 o 
   1   3   5        1.43        1.50      0.37 o 
   2   3   5        3.63        4.62      0.62 o 
   3   3   5        8.53        6.87      0.75 o 
  -5   4   5        3.56        3.82      0.44 o 
  -4   4   5       11.24       10.58      0.62 o 
  -3   4   5       54.80       51.58      2.00 o 
  -2   4   5        4.10        4.49      0.50 o 
  -1   4   5       15.29       13.98      0.87 o 
   0   4   5        2.09        2.00      0.37 o 
   1   4   5        2.29        2.25      0.37 o 
   2   4   5        0.37        0.00      0.25 o 
   3   4   5        0.83        1.12      0.37 o 
  -4   5   5        1.33        1.87      0.50 o 
  -3   5   5        0.53        0.25      0.25 o 
  -2   5   5        0.02        0.00      0.25 o 
  -1   5   5        7.46        7.87      0.75 o 
   0   5   5        0.39        0.12      0.25 o 
   1   5   5        0.82        0.50      0.37 o 
   2   5   5        1.10        0.62      0.37 o 
  -3   6   5       11.78        9.11      0.87 o 
  -2   6   5       11.69       12.86      1.00 o 
  -1   6   5        0.11        0.00      0.25 o 
   0   6   5        0.08        0.00      0.25 o 
   1   6   5        4.54        3.99      0.62 o 
  -2   7   5        1.59        3.25      0.62 o 
  -1   7   5        0.10        0.37      0.37 o 
   0   7   5        0.02        0.37      0.37 o 
  -1 -11   6        0.24       -0.12      0.25 o 
   0 -11   6       22.48       19.23      0.79 o 
   1 -11   6        1.67        0.50      0.25 o 
   2 -11   6        0.66        0.75      0.37 o 
  -2 -10   6       26.83       27.97      1.37 o 
  -1 -10   6       10.01        9.27      0.53 o 
   0 -10   6       19.47       18.73      0.71 o 
   1 -10   6        4.18        5.06      0.62 o 
   2 -10   6        0.54        0.25      0.25 o 
   3 -10   6        2.98        2.62      0.50 o 
  -3  -9   6        7.85        8.99      0.87 o 
  -2  -9   6       86.79       88.81      2.03 o 
  -1  -9   6        4.85        4.37      0.39 o 
   0  -9   6       31.15       28.57      1.06 o 
   1  -9   6       39.28       34.15      0.97 o 
   2  -9   6        4.12        2.50      0.50 o 
   3  -9   6        3.54        3.25      0.50 o 
  -4  -8   6        7.92        8.74      0.87 o 
  -3  -8   6      131.80      135.80      4.00 o 
  -2  -8   6      251.42      251.36      4.60 o 
  -1  -8   6       13.84       13.05      0.53 o 
   0  -8   6       26.48       26.60      0.79 o 
   1  -8   6       17.97       12.99      0.53 o 
   2  -8   6       24.50       19.32      0.66 o 
   3  -8   6        4.37        4.37      0.50 o 
   4  -8   6        3.75        4.24      0.62 o 
  -4  -7   6        0.36        0.62      0.37 o 
  -3  -7   6       58.52       62.12      1.54 o 
  -2  -7   6        2.44        2.15      0.87 o 
  -1  -7   6      124.03      126.80      2.47 o 
   0  -7   6       38.29       38.21      0.97 o 
   1  -7   6        9.83       11.53      0.75 o 
   2  -7   6        8.90        8.51      0.39 o 
   3  -7   6        0.39        0.75      0.25 o 
   4  -7   6        3.93        4.37      0.62 o 
  -4  -6   6        1.92        1.62      0.37 o 
  -3  -6   6       14.36       15.49      0.62 o 
  -2  -6   6        2.10        2.62      0.26 o 
  -1  -6   6        2.45        2.92      0.37 o 
   0  -6   6        1.15        2.00      0.21 o 
   1  -6   6        6.15        4.80      0.50 o 
   2  -6   6       11.77       11.36      0.81 o 
   3  -6   6       19.40       19.49      0.66 o 
   4  -6   6        9.56        8.99      0.75 o 
  -5  -5   6        6.16        7.24      0.87 o 
  -4  -5   6        3.77        3.50      0.50 o 
  -3  -5   6        0.36        0.12      0.19 o 
  -2  -5   6        0.01       -0.08      0.11 o 
  -1  -5   6        1.27        1.09      0.19 o 
   0  -5   6       98.15      103.72      1.99 o 
   1  -5   6       89.08       85.92      1.68 o 
   2  -5   6       22.40       21.92      0.62 o 
   3  -5   6        1.04        1.21      0.37 o 
   4  -5   6        1.76        2.62      0.50 o 
  -5  -4   6        1.23        1.25      0.50 o 
  -4  -4   6       10.30       10.29      1.06 o 
  -3  -4   6        9.22        9.74      0.44 o 
  -2  -4   6       36.34       32.86      0.88 o 
  -1  -4   6        0.68        0.53      0.10 o 
   0  -4   6        4.18        2.54      0.10 o 
   1  -4   6       24.34       28.31      0.69 o 
   2  -4   6        0.10        0.33      0.07 o 
   3  -4   6       25.57       25.97      0.79 o 
  -5  -3   6        1.16        2.00      0.50 o 
  -4  -3   6        0.02       -0.19      0.12 o 
  -3  -3   6       23.71       22.02      0.58 o 
  -2  -3   6        0.82        0.46      0.08 o 
  -1  -3   6      166.38      198.04      2.86 o 
   0  -3   6       19.55       19.34      0.39 o 
   1  -3   6       23.32       22.69      0.51 o 
   2  -3   6       70.72       68.39      1.40 o 
   3  -3   6       81.63       91.18      2.75 o 
   4  -3   6        0.77        0.25      0.25 o 
  -5  -2   6        0.03        0.00      0.37 o 
  -4  -2   6        1.02        0.75      0.26 o 
  -3  -2   6       86.98       90.93      1.53 o 
  -2  -2   6       14.29       17.84      0.44 o 
  -1  -2   6      208.03      215.49      3.05 o 
   0  -2   6      106.48      113.18      1.68 o 
   1  -2   6        0.49        0.25      0.09 o 
   2  -2   6       53.85       55.08      1.75 o 
   3  -2   6       10.33        8.86      0.62 o 
   4  -2   6        6.23        5.87      0.62 o 
  -5  -1   6        0.33        0.87      0.37 o 
  -4  -1   6       97.95      104.41      2.34 o 
  -3  -1   6       55.04       51.41      1.00 o 
  -2  -1   6      138.83      122.28     14.12 o 
  -1  -1   6      155.20      156.22      2.30 o 
   0  -1   6       93.82      101.22      2.69 o 
   1  -1   6        9.13        8.24      0.50 o 
   2  -1   6        3.08        4.62      0.50 o 
   3  -1   6       18.58       16.98      1.00 o 
   4  -1   6        0.78        0.75      0.37 o 
  -5   0   6        7.04        6.82      0.62 o 
  -4   0   6      184.33      197.16      3.88 o 
  -3   0   6      248.04      253.90      5.94 o 
  -2   0   6      111.52      111.32      2.47 o 
  -1   0   6       28.59       30.85      0.60 o 
   0   0   6      647.21      669.67     16.70 o 
   1   0   6        2.16        2.00      0.37 o 
   2   0   6        0.15       -0.12      0.12 o 
   3   0   6        1.58        0.87      0.37 o 
   4   0   6        0.33        0.12      0.25 o 
  -5   1   6        0.56        0.20      0.25 o 
  -4   1   6        1.32        1.26      0.26 o 
  -3   1   6      264.77      258.03      4.77 o 
  -2   1   6        5.72        6.33      0.34 o 
  -1   1   6      192.86      196.22      4.25 o 
   0   1   6        0.74        0.75      0.25 o 
   1   1   6       14.73       12.48      0.75 o 
   2   1   6        0.70        0.75      0.25 o 
   3   1   6        0.62        1.12      0.37 o 
   4   1   6        0.10        0.62      0.37 o 
  -5   2   6        5.43        6.33      0.57 o 
  -4   2   6        2.90        3.21      0.35 o 
  -2   2   6      345.52      328.54      8.64 o 
  -1   2   6        3.91        4.37      0.50 o 
   0   2   6       10.11       11.11      0.75 o 
   1   2   6        7.31        7.12      0.62 o 
   2   2   6        0.65        0.25      0.25 o 
   3   2   6        0.24       -0.12      0.25 o 
  -5   3   6       34.76       39.24      1.32 o 
  -4   3   6       14.60       17.17      0.75 o 
  -3   3   6      193.63      187.99      5.50 o 
  -2   3   6        7.14        8.24      0.62 o 
  -1   3   6        0.00       -0.19      0.12 o 
   0   3   6       13.24       12.98      0.75 o 
   1   3   6        1.43        1.25      0.37 o 
   2   3   6        0.36        0.12      0.25 o 
   3   3   6        0.09        1.00      0.37 o 
  -4   4   6        0.51        0.25      0.25 o 
  -3   4   6        8.47        7.62      0.75 o 
  -2   4   6       12.58       12.11      0.87 o 
  -1   4   6       35.64       36.09      1.62 o 
   0   4   6        0.43        0.62      0.25 o 
   1   4   6        0.37        0.62      0.25 o 
   2   4   6        0.46        0.25      0.37 o 
  -4   5   6        3.41        3.25      0.62 o 
  -3   5   6        7.73        5.87      0.75 o 
  -2   5   6       32.16       36.21      1.62 o 
  -1   5   6        0.95        1.37      0.37 o 
   0   5   6        1.52        1.62      0.37 o 
   1   5   6        1.71        1.25      0.37 o 
  -3   6   6        0.05        0.00      0.25 o 
  -2   6   6        0.28        0.12      0.25 o 
  -1   6   6        0.19        0.00      0.37 o 
   0   6   6        0.46        0.75      0.37 o 
  -1 -11   7        9.87        9.65      0.57 o 
   0 -11   7        3.24        2.63      0.35 o 
   1 -11   7        7.49        6.12      0.62 o 
   2 -11   7        3.24        3.99      0.62 o 
  -2 -10   7        4.14        4.25      0.44 o 
  -1 -10   7        0.22        0.30      0.21 o 
   0 -10   7        0.14        0.06      0.18 o 
   1 -10   7       43.29       40.16      1.15 o 
   2 -10   7        0.26        0.12      0.25 o 
   3 -10   7        1.20        1.50      0.37 o 
  -3  -9   7        1.33        1.12      0.50 o 
  -2  -9   7       39.68       41.10      1.19 o 
  -1  -9   7       63.29       59.23      1.46 o 
   0  -9   7       20.94       20.48      0.71 o 
   1  -9   7       47.68       44.47      1.15 o 
   2  -9   7        3.36        3.37      0.50 o 
   3  -9   7        0.82        1.25      0.37 o 
  -4  -8   7        1.16        0.87      0.50 o 
  -3  -8   7        0.15        0.00      0.18 o 
  -2  -8   7       32.33       34.14      1.37 o 
  -1  -8   7      177.75      181.76      3.45 o 
   0  -8   7        3.66        3.00      0.30 o 
   1  -8   7       27.63       23.54      0.75 o 
   2  -8   7       20.18       17.98      0.62 o 
   3  -8   7        6.83        4.74      0.62 o 
   4  -8   7        1.19        1.75      0.50 o 
  -3  -7   7       33.31       37.41      1.10 o 
  -2  -7   7      458.70      466.23      7.97 o 
  -1  -7   7      431.01      436.82      7.44 o 
   0  -7   7       20.23       20.05      0.66 o 
   1  -7   7       30.99       30.50      0.84 o 
   2  -7   7        6.41        5.50      0.35 o 
   3  -7   7       10.62       10.17      0.50 o 
   4  -7   7        0.39        0.37      0.37 o 
  -4  -6   7       61.47       58.94      2.12 o 
  -3  -6   7        0.06        0.12      0.18 o 
  -2  -6   7      162.69      173.92      3.27 o 
  -1  -6   7        9.02        9.18      0.44 o 
   0  -6   7      193.12      191.15      3.45 o 
   1  -6   7       23.54       22.62      0.66 o 
   2  -6   7        3.74        3.82      0.35 o 
   3  -6   7        1.06        0.84      0.19 o 
  -5  -5   7        2.67        1.87      0.50 o 
  -4  -5   7        5.63        5.00      0.56 o 
  -3  -5   7        0.84        1.09      0.21 o 
  -2  -5   7       63.17       67.57      1.50 o 
  -1  -5   7        8.75        8.39      0.39 o 
   0  -5   7        0.26        0.70      0.19 o 
   1  -5   7        0.09        0.34      0.19 o 
   2  -5   7        1.74        1.62      0.37 o 
   3  -5   7        2.11        1.68      0.44 o 
   4  -5   7        4.46        5.24      0.62 o 
  -5  -4   7        2.38        3.00      0.62 o 
  -4  -4   7        9.37        8.26      0.48 o 
  -3  -4   7        2.45        1.88      0.26 o 
  -2  -4   7        0.69        0.46      0.08 o 
  -1  -4   7        1.45        1.18      0.16 o 
   0  -4   7        0.03        0.08      0.14 o 
   1  -4   7       59.96       60.45      1.75 o 
   2  -4   7       24.67       25.15      0.75 o 
   3  -4   7        3.49        3.00      0.50 o 
   4  -4   7        1.48        1.12      0.37 o 
  -5  -3   7        0.04        0.00      0.37 o 
  -4  -3   7        6.16        6.04      0.81 o 
  -3  -3   7       35.84       38.20      0.84 o 
  -2  -3   7       39.98       40.82      1.20 o 
  -1  -3   7       16.81       13.46      0.36 o 
   0  -3   7        3.16        3.15      0.16 o 
   1  -3   7        1.20        1.30      0.25 o 
   2  -3   7        5.17        4.90      0.37 o 
   3  -3   7        0.23        0.37      0.25 o 
   4  -3   7        4.20        3.50      0.50 o 
  -5  -2   7        0.03        0.00      0.37 o 
  -4  -2   7        0.42        0.37      0.26 o 
  -3  -2   7        0.72        0.81      0.28 o 
  -2  -2   7       26.34       21.58      0.94 o 
  -1  -2   7       18.82       17.68      0.40 o 
   0  -2   7       66.42       72.35      2.56 o 
   1  -2   7        7.34        7.05      0.35 o 
   2  -2   7        3.62        3.12      0.37 o 
   3  -2   7       17.07       16.85      1.00 o 
   4  -2   7       17.45       20.60      1.25 o 
  -5  -1   7        1.60        1.46      0.62 o 
  -4  -1   7        0.41        0.20      0.25 o 
  -3  -1   7        2.78        1.77      0.18 o 
  -2  -1   7      115.12      124.05      1.94 o 
  -1  -1   7       27.31       28.47      0.79 o 
   0  -1   7       28.33       26.90      1.12 o 
   1  -1   7       11.01       10.24      0.62 o 
   2  -1   7        0.00       -0.12      0.12 o 
   3  -1   7        8.90        7.37      0.62 o 
   4  -1   7        0.90        0.62      0.37 o 
  -5   0   7        3.76        5.27      0.53 o 
  -4   0   7        1.40        1.42      0.26 o 
  -3   0   7       93.55       78.75      8.62 o 
  -2   0   7       49.46       46.20      2.62 o 
  -1   0   7       79.21       79.28      1.67 o 
   0   0   7       19.04       17.85      0.87 o 
   1   0   7       27.82       27.34      1.12 o 
   2   0   7        3.19        2.50      0.37 o 
   3   0   7        2.29        3.62      0.62 o 
  -5   1   7       14.76       17.09      1.06 o 
  -4   1   7       19.55       19.44      0.84 o 
  -3   1   7      225.67      229.92      6.38 o 
  -2   1   7      174.73      167.74      4.75 o 
  -1   1   7       48.50       54.42      1.28 o 
   0   1   7       11.88       13.86      0.75 o 
   1   1   7      100.65       95.19      3.00 o 
   2   1   7        0.03        0.00      0.25 o 
   3   1   7        1.07        0.75      0.37 o 
  -4   2   7        1.09        1.00      0.37 o 
  -3   2   7        0.45        0.25      0.25 o 
  -2   2   7      183.49      188.11      5.37 o 
  -1   2   7        3.27        3.46      0.30 o 
   0   2   7       64.44       61.32      2.12 o 
   1   2   7        0.33        0.25      0.25 o 
   2   2   7        0.96        0.00      0.25 o 
   3   2   7        0.04       -0.12      0.25 o 
  -4   3   7        0.76        0.75      0.37 o 
  -3   3   7        5.79        6.12      0.75 o 
  -2   3   7        9.44        8.74      0.75 o 
  -1   3   7      111.94      118.05      3.62 o 
   0   3   7        0.84        0.87      0.37 o 
   1   3   7        3.11        2.75      0.50 o 
   2   3   7        0.42        0.00      0.25 o 
  -4   4   7       23.31       25.47      1.50 o 
  -3   4   7        6.03        7.49      0.87 o 
  -2   4   7       85.27       86.93      3.00 o 
  -1   4   7        3.03        3.75      0.62 o 
   0   4   7        0.81        1.00      0.37 o 
   1   4   7        3.16        3.50      0.62 o 
  -3   5   7        3.27        3.62      0.62 o 
  -2   5   7        4.79        5.99      0.75 o 
  -1   5   7        4.78        5.99      0.75 o 
   0   5   7        6.96        7.12      0.75 o 
  -1 -11   8        1.13        1.13      0.26 o 
   0 -11   8        4.48        4.83      0.62 o 
   1 -11   8        1.23        1.31      0.26 o 
  -2 -10   8        1.00        1.21      0.37 o 
  -1 -10   8        0.18       -0.06      0.19 o 
   0 -10   8       21.16       20.45      0.81 o 
   1 -10   8        5.82        6.46      0.48 o 
   2 -10   8        6.78        6.99      0.62 o 
  -3  -9   8        1.94        1.71      0.50 o 
  -2  -9   8       35.67       38.17      1.15 o 
  -1  -9   8        4.62        4.81      0.44 o 
   0  -9   8        6.05        5.37      0.44 o 
   1  -9   8        1.57        1.95      0.37 o 
   2  -9   8       41.29       37.15      1.06 o 
   3  -9   8        0.01        0.12      0.25 o 
  -3  -8   8       18.82       22.73      0.88 o 
  -2  -8   8        2.48        1.90      0.30 o 
  -1  -8   8      116.76      128.30      2.60 o 
   0  -8   8       78.30       71.35      1.63 o 
   1  -8   8       31.90       31.08      0.92 o 
   2  -8   8       43.84       42.65      1.15 o 
   3  -8   8        0.53        0.37      0.25 o 
  -4  -7   8        0.59        1.07      0.30 o 
  -3  -7   8        3.85        4.25      0.44 o 
  -2  -7   8        0.97        0.50      0.18 o 
  -1  -7   8       86.36       87.38      1.90 o 
   0  -7   8      161.21      168.74      3.14 o 
   1  -7   8        8.31        6.48      0.56 o 
   2  -7   8       11.30       10.07      0.44 o 
   3  -7   8        5.63        6.12      0.44 o 
  -4  -6   8        5.01        4.56      0.44 o 
  -3  -6   8       38.21       34.74      1.06 o 
  -2  -6   8       83.43       91.22      1.94 o 
  -1  -6   8      783.02      751.66     12.43 o 
   0  -6   8      347.71      342.01      8.39 o 
   1  -6   8       11.89       11.04      0.50 o 
   2  -6   8        9.76        9.30      0.44 o 
   3  -6   8        2.36        1.87      0.37 o 
  -4  -5   8       42.35       36.84      1.50 o 
  -3  -5   8      174.87      158.47      4.37 o 
  -2  -5   8        0.28        0.31      0.19 o 
  -1  -5   8      239.43      236.28      4.20 o 
   1  -5   8       83.88       87.79      3.87 o 
   2  -5   8        2.93        2.75      0.37 o 
   3  -5   8        0.41        0.00      0.25 o 
   4  -5   8        0.01       -0.12      0.25 o 
  -5  -4   8        1.02        0.50      0.37 o 
  -4  -4   8        6.70        4.97      0.39 o 
  -3  -4   8        4.35        3.24      0.38 o 
  -2  -4   8        7.58        6.54      0.29 o 
  -1  -4   8       94.63       51.22      1.50 o 
   0  -4   8       19.45       17.25      0.57 o 
   1  -4   8        0.03        0.00      0.25 o 
   2  -4   8        0.20       -0.12      0.25 o 
   3  -4   8        0.00        0.00      0.25 o 
   4  -4   8        0.32        0.00      0.25 o 
  -5  -3   8        0.70        1.25      0.50 o 
  -4  -3   8       14.85       14.86      0.71 o 
  -3  -3   8        6.14        4.64      0.32 o 
  -2  -3   8        0.44        1.06      0.25 o 
  -1  -3   8        3.00        3.05      0.22 o 
   0  -3   8        5.07        5.51      0.30 o 
   1  -3   8        0.12        0.00      0.11 o 
   2  -3   8        9.64        9.22      0.48 o 
  -5  -2   8        4.67        5.49      0.75 o 
  -4  -2   8        0.81        0.62      0.26 o 
  -3  -2   8        8.51        7.62      0.33 o 
  -2  -2   8       27.48       28.25      0.62 o 
  -1  -2   8       31.80       31.09      0.88 o 
   0  -2   8        2.14        1.66      0.25 o 
   1  -2   8        2.69        2.65      0.26 o 
   2  -2   8        0.01        0.12      0.25 o 
   3  -2   8        1.00        0.25      0.25 o 
  -5  -1   8        0.56        0.62      0.44 o 
  -4  -1   8        0.04       -0.06      0.18 o 
  -3  -1   8        2.08        0.89      0.87 o 
  -2  -1   8        1.62        1.54      0.21 o 
  -1  -1   8        7.67        7.03      0.75 o 
   0  -1   8       21.13       23.99      0.75 o 
   1  -1   8       14.04       13.61      0.75 o 
   2  -1   8        2.10        1.87      0.37 o 
   3  -1   8        0.00       -0.25      0.25 o 
  -5   0   8       11.55       14.29      0.87 o 
  -4   0   8        2.93        2.38      0.35 o 
  -3   0   8        3.75        3.99      0.62 o 
  -2   0   8       10.21       11.24      0.75 o 
  -1   0   8       35.12       36.24      1.01 o 
   0   0   8       13.10       13.11      0.53 o 
   1   0   8        0.34        0.37      0.25 o 
   2   0   8        0.97        0.50      0.25 o 
   3   0   8        0.01       -0.12      0.25 o 
  -4   1   8        3.66        3.99      0.62 o 
  -3   1   8        1.42        1.25      0.37 o 
  -2   1   8       27.26       28.09      1.37 o 
  -1   1   8       20.82       22.29      0.75 o 
   0   1   8       11.16       10.74      0.75 o 
   1   1   8        0.43        0.62      0.25 o 
   2   1   8        5.90        3.99      0.62 o 
  -4   2   8       18.86       23.35      1.37 o 
  -3   2   8       20.94       20.73      1.25 o 
  -2   2   8      125.43      124.68      3.87 o 
  -1   2   8       57.38       63.32      1.62 o 
   0   2   8       17.36       20.48      1.12 o 
   1   2   8        3.01        2.37      0.50 o 
   2   2   8       11.86       10.36      0.87 o 
  -3   3   8        1.40        2.12      0.50 o 
  -2   3   8        4.52        4.24      0.62 o 
  -1   3   8       59.55       66.81      2.50 o 
   0   3   8        0.49        0.87      0.37 o 
   1   3   8       12.50       12.73      1.00 o 
  -2   4   8        5.20        5.37      0.75 o 
  -1   4   8        2.07        2.12      0.50 o 
   0   4   8       24.73       24.72      1.37 o 
  -1 -11   9        0.21        0.35      0.44 o 
   0 -11   9        2.11        2.45      0.56 o 
   1 -11   9        3.32        4.87      0.44 o 
  -2 -10   9        5.68        6.09      0.53 o 
  -1 -10   9        2.77        3.91      0.44 o 
   0 -10   9        8.10        8.56      0.75 o 
   1 -10   9        6.26        6.20      0.75 o 
   2 -10   9        0.42        0.25      0.25 o 
  -3  -9   9        4.70        5.14      0.48 o 
  -2  -9   9        0.20        0.27      0.21 o 
  -1  -9   9        1.46        1.69      0.26 o 
   0  -9   9        0.00       -0.06      0.18 o 
   1  -9   9       22.33       21.41      0.79 o 
   2  -9   9        2.03        2.01      0.26 o 
  -3  -8   9        0.00       -0.07      0.21 o 
  -2  -8   9        6.55        6.16      0.50 o 
  -1  -8   9       75.37       79.43      1.81 o 
   0  -8   9        1.81        2.32      0.26 o 
   1  -8   9       11.61       10.95      0.56 o 
   2  -8   9        1.52        2.09      0.30 o 
   3  -8   9       19.10       16.85      1.00 o 
  -4  -7   9        0.01        0.47      0.44 o 
  -3  -7   9        1.31        1.53      0.30 o 
  -2  -7   9       53.97       57.22      1.45 o 
  -1  -7   9        0.12        0.47      0.44 o 
   0  -7   9      162.71      172.45      3.22 o 
   1  -7   9       50.78       47.47      1.19 o 
   2  -7   9       25.96       25.97      1.25 o 
   3  -7   9       16.87       16.60      1.00 o 
  -4  -6   9        1.47        1.85      0.50 o 
  -3  -6   9        1.00        0.99      0.62 o 
  -2  -6   9       10.67       10.77      0.62 o 
  -1  -6   9        0.09        0.44      0.19 o 
   0  -6   9      107.61      106.45      2.11 o 
   1  -6   9       64.90       65.57      2.25 o 
   2  -6   9       10.61        9.86      0.75 o 
   3  -6   9        2.22        2.12      0.50 o 
  -4  -5   9        0.04        0.27      0.21 o 
  -3  -5   9       15.24       13.90      0.75 o 
  -2  -5   9       36.85       33.04      0.92 o 
   0  -5   9      532.16      509.60     12.28 o 
   1  -5   9      150.74      162.33      4.50 o 
   2  -5   9        3.43        2.87      0.50 o 
   3  -5   9        1.32        1.50      0.37 o 
  -4  -4   9        3.71        3.74      0.81 o 
  -3  -4   9       91.83       79.26      1.77 o 
  -2  -4   9      249.62      215.67      3.93 o 
  -1  -4   9        1.90        1.12      0.37 o 
   0  -4   9      150.86      162.21      4.37 o 
   1  -4   9        3.90        3.12      0.50 o 
   2  -4   9       14.14       14.36      0.87 o 
   3  -4   9        0.03       -0.25      0.25 o 
  -4  -3   9        3.72        4.71      0.50 o 
  -3  -3   9        9.93        6.80      0.36 o 
  -2  -3   9        0.30       -0.08      0.11 o 
  -1  -3   9        2.45        1.84      0.21 o 
   0  -3   9       47.35       54.45      1.87 o 
   1  -3   9        5.01        4.12      0.50 o 
   2  -3   9        0.01        0.00      0.25 o 
   3  -3   9        0.10        0.00      0.25 o 
  -4  -2   9        0.82        2.06      0.35 o 
  -3  -2   9       32.24       30.22      1.37 o 
  -2  -2   9        1.76        1.26      0.21 o 
  -1  -2   9        5.08        5.01      0.35 o 
   0  -2   9        0.78        1.37      0.21 o 
   1  -2   9        2.57        3.11      0.44 o 
   2  -2   9        0.03        0.00      0.25 o 
  -4  -1   9        5.91        5.37      0.75 o 
  -3  -1   9        2.82        2.75      0.50 o 
  -2  -1   9        5.25        4.21      0.35 o 
  -1  -1   9        4.40        4.18      0.35 o 
   0  -1   9        4.51        4.32      0.35 o 
   1  -1   9        0.08       -0.19      0.18 o 
   2  -1   9        0.18        0.12      0.25 o 
  -4   0   9        0.03        0.25      0.37 o 
  -3   0   9        0.00        0.25      0.25 o 
  -2   0   9        8.05        8.49      0.75 o 
  -1   0   9        0.30        0.44      0.31 o 
   0   0   9        0.42        0.37      0.18 o 
   1   0   9        6.56        7.49      0.62 o 
   2   0   9        2.63        2.25      0.50 o 
  -4   1   9       11.97       15.23      1.12 o 
  -3   1   9        0.47        0.87      0.37 o 
  -2   1   9        8.37        8.11      0.75 o 
  -1   1   9       11.11       13.43      0.62 o 
   0   1   9        3.07        3.24      0.44 o 
   1   1   9        2.80        3.12      0.50 o 
   2   1   9        0.24        0.25      0.37 o 
  -3   2   9        1.07        1.00      0.37 o 
  -2   2   9        0.03        0.37      0.25 o 
  -1   2   9        2.84        2.75      0.50 o 
   0   2   9        4.50        6.12      0.75 o 
   1   2   9        0.20        0.12      0.37 o 
  -2   3   9        8.70        8.11      0.87 o 
  -1   3   9       34.32       36.83      1.75 o 
   0   3   9       12.58       13.61      1.00 o 
  -1 -10  10        0.04       -0.02      0.21 o 
   0 -10  10        0.31        0.42      0.21 o 
   1 -10  10        2.11        3.28      0.56 o 
  -2  -9  10        7.56        8.92      0.57 o 
  -1  -9  10        8.08        8.41      0.62 o 
   0  -9  10        4.28        4.99      0.44 o 
   1  -9  10        8.07        8.74      0.53 o 
   2  -9  10        4.40        3.95      0.39 o 
  -3  -8  10        1.35        1.44      0.35 o 
  -2  -8  10       10.91       12.30      0.62 o 
  -1  -8  10        0.06        0.06      0.31 o 
   0  -8  10        0.38        0.76      0.18 o 
   1  -8  10        0.04        0.00      0.18 o 
   2  -8  10        9.47        8.86      0.75 o 
  -3  -7  10        0.17        0.05      0.21 o 
  -2  -7  10        0.24        0.06      0.31 o 
  -1  -7  10       15.07       15.67      0.66 o 
   0  -7  10       65.35       65.95      1.49 o 
   1  -7  10        0.26        0.12      0.25 o 
   2  -7  10        4.13        4.12      0.62 o 
  -4  -6  10        4.20        4.32      0.44 o 
  -3  -6  10        0.01        0.42      0.21 o 
  -2  -6  10        7.36        7.61      0.69 o 
  -1  -6  10       72.36       72.37      1.63 o 
   0  -6  10        3.96        3.99      0.62 o 
   1  -6  10      100.54      100.30      3.12 o 
   2  -6  10       19.79       20.48      1.12 o 
  -4  -5  10        5.98        5.38      0.44 o 
  -3  -5  10        1.84        2.80      0.37 o 
  -2  -5  10        0.19        0.06      0.18 o 
  -1  -5  10       15.31       14.98      0.87 o 
   0  -5  10        8.43        9.24      0.75 o 
   1  -5  10       61.52       63.07      2.25 o 
   2  -5  10       16.34       16.60      1.00 o 
  -4  -4  10        0.36        0.25      0.37 o 
  -3  -4  10        0.09        0.87      0.37 o 
  -2  -4  10       14.37       14.36      0.87 o 
  -1  -4  10       14.82       14.48      0.87 o 
   0  -4  10       48.87       55.44      2.00 o 
   1  -4  10      163.64      175.20      4.87 o 
   2  -4  10       43.25       44.20      1.87 o 
  -3  -3  10        5.55        6.62      0.62 o 
  -2  -3  10       86.76       75.69      2.37 o 
  -1  -3  10      161.62      158.83      4.37 o 
   0  -3  10        8.64        7.62      0.62 o 
   1  -3  10       49.97       48.58      1.87 o 
   2  -3  10        0.82        1.00      0.37 o 
  -4  -2  10        0.04        1.00      0.37 o 
  -3  -2  10        3.23        3.50      0.50 o 
  -2  -2  10       11.40        7.99      0.44 o 
  -1  -2  10        0.00       -0.06      0.18 o 
   0  -2  10        0.31        0.25      0.18 o 
   1  -2  10       11.46       14.23      1.00 o 
   2  -2  10        0.30        1.12      0.37 o 
  -4  -1  10        5.41        8.36      0.87 o 
  -3  -1  10        1.25        1.87      0.50 o 
  -2  -1  10       21.56       22.72      0.84 o 
  -1  -1  10        0.93        0.70      0.21 o 
   0  -1  10        3.98        3.66      0.37 o 
   1  -1  10        0.02        0.12      0.25 o 
   2  -1  10        0.69        0.62      0.37 o 
  -3   0  10        1.69        1.75      0.50 o 
  -2   0  10        2.42        2.75      0.50 o 
  -1   0  10        2.29        1.91      0.44 o 
   0   0  10        0.10        0.12      0.18 o 
   1   0  10        0.00       -0.12      0.18 o 
  -3   1  10        0.17        0.12      0.37 o 
  -2   1  10        0.19        0.37      0.25 o 
  -1   1  10        4.26        5.37      0.75 o 
   0   1  10        0.23       -0.12      0.18 o 
  -2  -9  11        1.05        0.25      0.26 o 
  -1  -9  11        5.43        6.46      0.53 o 
   0  -9  11        0.81        0.60      0.21 o 
   1  -9  11        0.10        0.50      0.37 o 
  -2  -8  11        0.05        0.00      0.18 o 
  -1  -8  11       10.86       12.86      0.62 o 
   0  -8  11        3.61        5.37      0.62 o 
   1  -8  11        1.92        2.00      0.50 o 
  -3  -7  11        0.02        0.00      0.25 o 
  -2  -7  11        4.10        3.78      0.39 o 
  -1  -7  11       10.11       11.86      0.87 o 
   0  -7  11        0.13       -0.12      0.25 o 
   1  -7  11        0.04       -0.25      0.25 o 
   2  -7  11        0.01       -0.12      0.25 o 
  -3  -6  11        1.54        2.02      0.31 o 
  -2  -6  11        0.64        0.87      0.37 o 
  -1  -6  11        0.54        0.87      0.37 o 
   0  -6  11       14.46       14.61      1.00 o 
   1  -6  11       23.30       24.60      1.37 o 
   2  -6  11        0.02        0.50      0.37 o 
  -3  -5  11        8.43        7.99      0.75 o 
  -2  -5  11        0.51        0.25      0.25 o 
  -1  -5  11        7.40        7.12      0.62 o 
   0  -5  11       43.16       46.20      1.87 o 
   1  -5  11        7.49        7.74      0.87 o 
   2  -5  11       33.67       35.71      1.75 o 
  -3  -4  11        6.47        4.24      0.62 o 
  -2  -4  11        0.00        0.00      0.25 o 
  -1  -4  11        0.15        0.12      0.25 o 
   0  -4  11        7.45        8.24      0.75 o 
   1  -4  11       12.79       15.11      1.00 o 
   2  -4  11       19.39       23.47      1.37 o 
  -2  -3  11        0.36        0.50      0.25 o 
  -1  -3  11        2.63        3.25      0.50 o 
   0  -3  11        4.35        5.87      0.75 o 
   1  -3  11       14.10       16.11      1.12 o 
  -2  -2  11        1.08        1.25      0.37 o 
  -1  -2  11       35.77       35.71      1.50 o 
   0  -2  11       51.66       58.94      2.25 o 
   1  -2  11        6.24        6.62      0.75 o 
  -3  -1  11        0.16        0.50      0.37 o 
  -2  -1  11        0.37        0.25      0.25 o 
  -1  -1  11        8.17        7.37      0.53 o 
   0  -1  11        0.08       -0.06      0.18 o 
  -2   0  11        0.77        1.00      0.37 o 
  -1   0  11        5.01        5.42      0.48 o 
  -1  -8  12        0.20        0.12      0.25 o 
   0  -8  12        2.94        3.12      0.62 o 
  -2  -7  12        0.50        1.25      0.37 o 
  -1  -7  12        0.23        0.00      0.25 o 
   0  -7  12        5.16        7.24      0.75 o 
  -2  -6  12        0.95        0.50      0.37 o 
  -1  -6  12        2.32        2.50      0.50 o 
   0  -6  12        2.76        2.50      0.50 o 
   1  -6  12        0.06       -0.25      0.25 o 
  -2  -5  12        3.56        5.87      0.75 o 
  -1  -5  12        0.42        0.62      0.37 o 
   0  -5  12        0.30        0.50      0.37 o 
  -2  -4  12        8.32        6.99      0.75 o 
  -1  -4  12        2.21        1.50      0.37 o 
   0  -4  12        1.69        1.50      0.50 o 
  -2  -3  12        3.48        2.00      0.50 o 
  -1  -3  12        1.78        1.87      0.50 o 
   0  -3  12        0.41        0.37      0.37 o 
                                                 
